# Supplementary material for: Crystal structure of the solid solution Ba8.35Pb0.65(B3O6)6
Source: Acta Crystallogr E Crystallogr Commun. 2017 Feb 14;73(Pt 3):349–53. doi: 10.1107/S2056989017001864 (PMC5347051; doi:10.1107/S2056989017001864)
Supplement: Supplementary file 1 [file e-73-00349-sup1.cif]

##############################################################################
#                                                                            #
# This CIF contains the data in a paper accepted for publication in          #
# Acta Crystallographica Section E. It conforms to the requirements of       #
# Notes for Authors for Acta Crystallographica Section E, and has been       #
# peer reviewed under the auspices of the IUCr Commission on Journals.       #
#                                                                            #
# Full details of the Crystallographic Information File format               #
# are given in the paper "The Crystallographic Information File (CIF):       #
# a New Standard Archive File for Crystallography" by S. R. Hall, F. H.      #
# Allen and I. D. Brown [Acta Cryst. (1991), A47, 655-685].                  #
#                                                                            #
# The current version of the core CIF dictionary is obtainable from          #
# ftp://ftp.iucr.org/pub/cif_core.dic.                                       #
#                                                                            #
# Software is freely available for graphical display of the structure(s)     #
# in this CIF. For information consult the CIF software page                 #
# http://www.iucr.org/resources/cif/software.                                #
#                                                                            #
# This file may be used for bona fide research purposes within the           #
# scientific community so long as proper attribution is given to the journal # 
# article from which it was obtained.                                        #
#                                                                            #
##############################################################################
data_I
_database_code_depnum_ccdc_archive 'CCDC 1530747'
_audit_creation_method     SHELXL-97
_journal_date_recd_electronic     2016-12-05
_journal_date_accepted     2017-02-02
_journal_name_full     'Acta Crystallographica, Section E'
_journal_year     2017
_journal_volume     73
_journal_issue      3
_journal_page_first     349
_journal_page_last     353
_journal_paper_category     GI
_journal_paper_doi     10.1107/S2056989017001864
_journal_coeditor_code     WM5348
_publ_contact_author_name     'Wenwu Zhao'
_publ_contact_author_address
;
38 North Huayan Road,Tangshan 063000, Hebei, China
;
_publ_contact_author_email     'zww995@163.com'
_publ_contact_author_fax     ?
_publ_contact_author_phone     '(86)-315-2010649'
_publ_section_title
;
Crystal structure of the solid solution Ba~8.35~Pb~0.65~(B~3~O~6~)~6~
;
loop_
    _publ_author_name
    _publ_author_footnote
    _publ_author_address
    'Zhao, Wenwu' .
;
Department of Environmental and Chemical Engineering, Tangshan College,
38 North HuaYan Road, Tangshan 063000, Hebei, People's Republic of China
;
_publ_section_synopsis
;
The fundamental building units of Ba~8.35~Pb~0.65~(B~3~O~6~)~6~ are isolated
planar B~3~O~6~ anionic groups, which are distributed layer upon layer
perpendicular to [001], with (Pb/Ba) and Ba sites alternately located between
the B~3~O~6~ sheets.
;
_chemical_name_systematic
;
Octabarium lead(II) hexakis(triborate)
;
_chemical_name_common     ?
_chemical_formula_moiety     ?
_chemical_formula_sum     'B18 Ba8.35 O36 Pb0.65'
_chemical_formula_iupac     'Ba8.35 Pb0.65 (B3 O6)6'
_chemical_formula_weight     2051.83
_chemical_melting_point     ?
_symmetry_cell_setting     trigonal
_symmetry_space_group_name_H-M     'R -3'
_symmetry_space_group_name_Hall     '-R 3'
loop_
    _symmetry_equiv_pos_as_xyz
    'x, y, z'
    '-y, x-y, z'
    '-x+y, -x, z'
    'x+2/3, y+1/3, z+1/3'
    '-y+2/3, x-y+1/3, z+1/3'
    '-x+y+2/3, -x+1/3, z+1/3'
    'x+1/3, y+2/3, z+2/3'
    '-y+1/3, x-y+2/3, z+2/3'
    '-x+y+1/3, -x+2/3, z+2/3'
    '-x, -y, -z'
    'y, -x+y, -z'
    'x-y, x, -z'
    '-x+2/3, -y+1/3, -z+1/3'
    'y+2/3, -x+y+1/3, -z+1/3'
    'x-y+2/3, x+1/3, -z+1/3'
    '-x+1/3, -y+2/3, -z+2/3'
    'y+1/3, -x+y+2/3, -z+2/3'
    'x-y+1/3, x+2/3, -z+2/3'
_cell_length_a     7.206(2)
_cell_length_b     7.206(2)
_cell_length_c     18.653(11)
_cell_angle_alpha     90.00
_cell_angle_beta     90.00
_cell_angle_gamma     120.00
_cell_volume     838.7(6)
_cell_formula_units_Z     1
_cell_measurement_reflns_used     1161
_cell_measurement_theta_min     3.28
_cell_measurement_theta_max     27.57
_cell_measurement_temperature     296(2)
_exptl_crystal_description     plate
_exptl_crystal_colour     colourless
_exptl_crystal_size_max     0.16
_exptl_crystal_size_mid     0.08
_exptl_crystal_size_min     0.02
_exptl_crystal_density_diffrn     4.062
_exptl_crystal_density_meas     ?
_exptl_crystal_density_method     'not measured'
_exptl_crystal_F_000     899
_exptl_absorpt_coefficient_mu     12.999
_exptl_absorpt_correction_type     numerical
_exptl_absorpt_process_details
;
(face-indexed using <i>SADABS</i>; Bruker, 2000)
;
_exptl_absorpt_correction_T_min     0.1410
_exptl_absorpt_correction_T_max     0.5474
_exptl_special_details     ?
_diffrn_ambient_temperature     296(2)
_diffrn_radiation_type     MoK\a
_diffrn_radiation_wavelength     0.71073
_diffrn_radiation_source     'fine-focus sealed tube'
_diffrn_radiation_monochromator     graphite
_diffrn_measurement_device_type     'Bruker APEXII CCD'
_diffrn_measurement_method     'phi and omega scans'
_diffrn_detector_area_resol_mean     ?
_diffrn_reflns_number     1745
_diffrn_reflns_av_R_equivalents     0.0244
_diffrn_reflns_av_sigmaI/netI     0.0205
_diffrn_reflns_theta_min     3.28
_diffrn_reflns_theta_max     27.60
_diffrn_reflns_theta_full     27.60
_diffrn_measured_fraction_theta_max     0.998
_diffrn_measured_fraction_theta_full     0.998
_diffrn_reflns_limit_h_min     -8
_diffrn_reflns_limit_h_max     9
_diffrn_reflns_limit_k_min     -9
_diffrn_reflns_limit_k_max     9
_diffrn_reflns_limit_l_min     -14
_diffrn_reflns_limit_l_max     23
_diffrn_standards_number     ?
_diffrn_standards_interval_count     ?
_diffrn_standards_interval_time     ?
_diffrn_standards_decay_%     ?
_refine_special_details
;
 Refinement of F^2^ against ALL reflections.  The weighted R-factor wR and
 goodness of fit S are based on F^2^, conventional R-factors R are based
 on F, with F set to zero for negative F^2^. The threshold expression of
 F^2^ > 2sigma(F^2^) is used only for calculating R-factors(gt) etc. and is
 not relevant to the choice of reflections for refinement.  R-factors based
 on F^2^ are statistically about twice as large as those based on F, and R-
 factors based on ALL data will be even larger.
;
_reflns_number_total     441
_reflns_number_gt     430
_reflns_threshold_expression     >2sigma(I)
_refine_ls_structure_factor_coef     Fsqd
_refine_ls_matrix_type     full
_refine_ls_R_factor_all     0.0199
_refine_ls_R_factor_gt     0.0190
_refine_ls_wR_factor_gt     0.0471
_refine_ls_wR_factor_ref     0.0475
_refine_ls_goodness_of_fit_ref     1.230
_refine_ls_restrained_S_all     1.230
_refine_ls_number_reflns     441
_refine_ls_number_parameters     35
_refine_ls_number_restraints     0
_refine_ls_hydrogen_treatment     ?
_refine_ls_weighting_scheme     calc
_refine_ls_weighting_details
         'calc w=1/[\s^2^(Fo^2^)+(0.0178P)^2^+5.8520P] where P=(Fo^2^+2Fc^2^)/3'
_atom_sites_solution_hydrogens     ?
_atom_sites_solution_primary     direct
_atom_sites_solution_secondary     difmap
_refine_ls_shift/su_max     0.000
_refine_ls_shift/su_mean     0.000
_refine_diff_density_max     0.635
_refine_diff_density_min     -0.736
_refine_ls_extinction_method
;
SHELXL97 (Sheldrick, 2008)
;
_refine_ls_extinction_coef     0.00125(17)
_refine_ls_extinction_expression
                                  'Fc^*^=kFc[1+0.001xFc^2^\l^3^/sin(2\q)]^-1/4^'
loop_
    _atom_type_symbol
    _atom_type_description
    _atom_type_scat_dispersion_real
    _atom_type_scat_dispersion_imag
    _atom_type_scat_source
    'B' 'B' 0.0013 0.0007
                         'International Tables Vol C Tables 4.2.6.8 and 6.1.1.4'
    'O' 'O' 0.0106 0.0060
                         'International Tables Vol C Tables 4.2.6.8 and 6.1.1.4'
    'Ba' 'Ba' -0.3244 2.2819
                         'International Tables Vol C Tables 4.2.6.8 and 6.1.1.4'
    'Pb' 'Pb' -3.3944 10.1111
                         'International Tables Vol C Tables 4.2.6.8 and 6.1.1.4'
_computing_data_collection
;
APEX2 (Bruker, 2000)
;
_computing_cell_refinement
;
SAINT (Bruker, 2000)
;
_computing_data_reduction
;
SAINT (Bruker, 2000)
;
_computing_structure_solution
;
SHELXS97 (Sheldrick, 2008)
;
_computing_structure_refinement
;
SHELXL97 (Sheldrick, 2008)
;
_computing_molecular_graphics
;
DIAMOND (Brandenburg, 2006)
;
_computing_publication_material
;
SHELXTL (Sheldrick, 2008)
;
loop_
    _atom_site_type_symbol
    _atom_site_label
    _atom_site_fract_x
    _atom_site_fract_y
    _atom_site_fract_z
    _atom_site_U_iso_or_equiv
    _atom_site_adp_type
    _atom_site_calc_flag
    _atom_site_refinement_flags
    _atom_site_occupancy
    _atom_site_symmetry_multiplicity
    _atom_site_disorder_assembly
    _atom_site_disorder_group
    Pb Pb1 0.0000 0.0000 0.0000 0.0147(2) Uani d SP 0.216(7) 6 . .
    Ba Ba1 0.0000 0.0000 0.0000 0.0147(2) Uani d SP 0.784(7) 6 . .
    Ba Ba2 0.6667 0.3333 0.12947(2) 0.01537(18) Uani d S 1 3 . .
    B B 0.2953(7) -0.1579(7) 0.0864(3) 0.0175(9) Uani d . 1 1 . .
    O O1 0.2633(5) 0.0063(4) 0.09165(18) 0.0218(6) Uani d . 1 1 . .
    O O2 0.5029(5) -0.1261(5) 0.08345(18) 0.0234(7) Uani d . 1 1 . .
loop_
    _atom_site_aniso_label
    _atom_site_aniso_U_11
    _atom_site_aniso_U_22
    _atom_site_aniso_U_33
    _atom_site_aniso_U_12
    _atom_site_aniso_U_13
    _atom_site_aniso_U_23
    Pb1 0.0136(2) 0.0136(2) 0.0169(3) 0.00680(12) 0.000 0.000
    Ba1 0.0136(2) 0.0136(2) 0.0169(3) 0.00680(12) 0.000 0.000
    Ba2 0.01176(19) 0.01176(19) 0.0226(3) 0.00588(9) 0.000 0.000
    B 0.019(2) 0.017(2) 0.018(2) 0.0103(18) -0.0009(18) -0.0002(17)
    O1 0.0185(14) 0.0159(13) 0.0320(17) 0.0093(12) -0.0011(12) -0.0022(12)
    O2 0.0162(14) 0.0142(13) 0.0384(18) 0.0066(11) 0.0012(13) 0.0017(13)
_geom_special_details
;
 All esds (except the esd in the dihedral angle between two l.s. planes)
 are estimated using the full covariance matrix.  The cell esds are taken
 into account individually in the estimation of esds in distances, angles
 and torsion angles; correlations between esds in cell parameters are only
 used when they are defined by crystal symmetry.  An approximate (isotropic)
 treatment of cell esds is used for estimating esds involving l.s. planes.
;
loop_
    _geom_bond_atom_site_label_1
    _geom_bond_atom_site_label_2
    _geom_bond_site_symmetry_2
    _geom_bond_distance
    _geom_bond_publ_flag
    (Pb/Ba)1 O1 10 2.537(3) n
    (Pb/Ba)1 O1 2 2.537(3) n
    (Pb/Ba)1 O1 . 2.537(3) y
    (Pb/Ba)1 O1 11 2.537(3) n
    (Pb/Ba)1 O1 12 2.537(3) n
    (Pb/Ba)1 O1 3 2.537(3) n
    Pb1 Ba2 7_444 3.803(2) n
    Pb1 Ba2 13 3.803(2) n
    Ba2 O1 2_655 2.766(3) n
    Ba2 O1 . 2.766(3) y
    Ba2 O1 3_665 2.766(3) n
    Ba2 O1 14 2.810(3) n
    Ba2 O1 15 2.810(3) n
    Ba2 O1 13 2.810(3) y
    Ba2 O2 . 3.030(3) y
    Ba2 O2 2_655 3.030(3) n
    Ba2 O2 3_665 3.030(3) n
    Ba2 B 2_655 3.296(5) n
    Ba2 B 3_665 3.296(5) n
    Ba2 Pb1 4 3.803(2) n
    B O1 . 1.318(5) y
    B O2 . 1.397(5) y
    B O2 2_545 1.406(5) y
    O1 Ba2 13 2.810(3) n
    O2 B 3_655 1.406(5) n
loop_
    _geom_angle_atom_site_label_1
    _geom_angle_atom_site_label_2
    _geom_angle_atom_site_label_3
    _geom_angle_site_symmetry_1
    _geom_angle_site_symmetry_3
    _geom_angle
    _geom_angle_publ_flag
    O1 Pb1 O1 10 2 100.43(11) ?
    O1 Pb1 O1 10 . 180.00(17) ?
    O1 Pb1 O1 2 . 79.57(11) ?
    O1 Pb1 O1 10 11 79.57(11) ?
    O1 Pb1 O1 2 11 180.00(11) ?
    O1 Pb1 O1 . 11 100.43(11) ?
    O1 Pb1 O1 10 12 79.57(11) ?
    O1 Pb1 O1 2 12 100.43(11) ?
    O1 Pb1 O1 . 12 100.43(11) ?
    O1 Pb1 O1 11 12 79.57(11) ?
    O1 Pb1 O1 10 3 100.43(11) ?
    O1 Pb1 O1 2 3 79.57(11) ?
    O1 Pb1 O1 . 3 79.57(11) ?
    O1 Pb1 O1 11 3 100.43(11) ?
    O1 Pb1 O1 12 3 180.00(17) ?
    O1 Pb1 Ba2 10 7_444 47.64(7) ?
    O1 Pb1 Ba2 2 7_444 132.36(7) ?
    O1 Pb1 Ba2 . 7_444 132.36(7) ?
    O1 Pb1 Ba2 11 7_444 47.64(7) ?
    O1 Pb1 Ba2 12 7_444 47.64(7) ?
    O1 Pb1 Ba2 3 7_444 132.36(7) ?
    O1 Pb1 Ba2 10 13 132.36(7) ?
    O1 Pb1 Ba2 2 13 47.64(7) ?
    O1 Pb1 Ba2 . 13 47.64(7) ?
    O1 Pb1 Ba2 11 13 132.36(7) ?
    O1 Pb1 Ba2 12 13 132.36(7) ?
    O1 Pb1 Ba2 3 13 47.64(7) ?
    Ba2 Pb1 Ba2 7_444 13 180.0 ?
    O1 Ba2 O1 2_655 . 113.73(6) ?
    O1 Ba2 O1 2_655 3_665 113.73(6) ?
    O1 Ba2 O1 . 3_665 113.73(6) ?
    O1 Ba2 O1 2_655 14 76.27(10) ?
    O1 Ba2 O1 . 14 89.15(12) ?
    O1 Ba2 O1 3_665 14 145.30(7) ?
    O1 Ba2 O1 2_655 15 89.15(12) ?
    O1 Ba2 O1 . 15 145.30(7) ?
    O1 Ba2 O1 3_665 15 76.27(10) ?
    O1 Ba2 O1 14 15 70.59(10) ?
    O1 Ba2 O1 2_655 13 145.31(7) ?
    O1 Ba2 O1 . 13 76.27(10) ?
    O1 Ba2 O1 3_665 13 89.15(12) ?
    O1 Ba2 O1 14 13 70.59(10) ?
    O1 Ba2 O1 15 13 70.59(10) ?
    O1 Ba2 O2 2_655 . 67.39(8) ?
    O1 Ba2 O2 . . 47.75(8) ?
    O1 Ba2 O2 3_665 . 147.14(9) ?
    O1 Ba2 O2 14 . 67.48(9) ?
    O1 Ba2 O2 15 . 135.55(8) ?
    O1 Ba2 O2 13 . 107.59(8) ?
    O1 Ba2 O2 2_655 2_655 47.75(8) ?
    O1 Ba2 O2 . 2_655 147.14(9) ?
    O1 Ba2 O2 3_665 2_655 67.39(8) ?
    O1 Ba2 O2 14 2_655 107.59(8) ?
    O1 Ba2 O2 15 2_655 67.48(9) ?
    O1 Ba2 O2 13 2_655 135.55(8) ?
    O2 Ba2 O2 . 2_655 112.31(6) ?
    O1 Ba2 O2 2_655 3_665 147.14(9) ?
    O1 Ba2 O2 . 3_665 67.39(8) ?
    O1 Ba2 O2 3_665 3_665 47.75(8) ?
    O1 Ba2 O2 14 3_665 135.55(8) ?
    O1 Ba2 O2 15 3_665 107.59(8) ?
    O1 Ba2 O2 13 3_665 67.48(9) ?
    O2 Ba2 O2 . 3_665 112.31(6) ?
    O2 Ba2 O2 2_655 3_665 112.31(6) ?
    O1 Ba2 B 2_655 2_655 23.05(10) ?
    O1 Ba2 B . 2_655 134.00(10) ?
    O1 Ba2 B 3_665 2_655 92.24(10) ?
    O1 Ba2 B 14 2_655 89.14(10) ?
    O1 Ba2 B 15 2_655 75.27(10) ?
    O1 Ba2 B 13 2_655 144.45(11) ?
    O2 Ba2 B . 2_655 89.88(9) ?
    O2 Ba2 B 2_655 2_655 25.06(9) ?
    O2 Ba2 B 3_665 2_655 134.51(10) ?
    O1 Ba2 B 2_655 3_665 134.00(10) ?
    O1 Ba2 B . 3_665 92.24(10) ?
    O1 Ba2 B 3_665 3_665 23.05(10) ?
    O1 Ba2 B 14 3_665 144.45(11) ?
    O1 Ba2 B 15 3_665 89.14(10) ?
    O1 Ba2 B 13 3_665 75.27(10) ?
    O2 Ba2 B . 3_665 134.51(10) ?
    O2 Ba2 B 2_655 3_665 89.88(10) ?
    O2 Ba2 B 3_665 3_665 25.06(9) ?
    B Ba2 B 2_655 3_665 114.27(7) ?
    O1 Ba2 Pb1 2_655 4 104.78(7) ?
    O1 Ba2 Pb1 . 4 104.78(7) ?
    O1 Ba2 Pb1 3_665 4 104.78(7) ?
    O1 Ba2 Pb1 14 4 41.85(7) ?
    O1 Ba2 Pb1 15 4 41.85(7) ?
    O1 Ba2 Pb1 13 4 41.85(7) ?
    O2 Ba2 Pb1 . 4 106.46(7) ?
    O2 Ba2 Pb1 2_655 4 106.46(7) ?
    O2 Ba2 Pb1 3_665 4 106.46(7) ?
    B Ba2 Pb1 2_655 4 104.10(8) ?
    B Ba2 Pb1 3_665 4 104.10(8) ?
    O1 B O2 . . 120.6(4) y
    O1 B O2 . 2_545 122.6(4) y
    O2 B O2 . 2_545 116.8(4) y
    B O1 Pb1 . . 113.5(3) ?
    B O1 Ba2 . . 101.7(3) ?
    Pb1 O1 Ba2 . . 130.17(12) ?
    B O1 Ba2 . 13 117.4(3) ?
    Pb1 O1 Ba2 . 13 90.51(10) ?
    Ba2 O1 Ba2 . 13 103.73(10) ?
    B O2 B . 3_655 122.9(4) ?
    B O2 Ba2 . . 88.2(2) ?
    B O2 Ba2 3_655 . 143.4(3) ?
_iucr_refine_instructions_details
;
TITL 1 in R-3
CELL 0.71073   7.2058   7.2058  18.6525  90.000  90.000 120.000
ZERR    1.00   0.0021   0.0021   0.0106   0.000   0.000   0.000
LATT 3
SYMM -Y, X-Y, Z
SYMM -X+Y, -X, Z
SFAC B  O  Ba Pb
UNIT 18 36 8 1
L.S. 20
EXTI  0.00125
BOND
FMAP 2
PLAN 5
EADP Pb1 Ba1
EXYZ Pb1 Ba1
BIND Ba2  O2
FREE Ba1  B
FREE Ba1  Ba2
FREE Ba2  B
WGHT  0.017800  5.852000
FVAR  0.070390  0.216230
TEMP 23.000
MOLE 1
Pb1    4   0.000000  0.000000  0.000000 20.166670  0.013600  0.013600 =
           0.016860  0.000000  0.000000  0.006800
Ba1    3   0.000000  0.000000  0.000000 -20.166670  0.013600  0.013600 =
           0.016860  0.000000  0.000000  0.006800
Ba2    3   0.666667  0.333333  0.129470 10.333330  0.011760  0.011760 =
           0.022580  0.000000  0.000000  0.005880
B      1   0.295289 -0.157881  0.086430 11.000000  0.019420  0.016580 =
           0.018380 -0.000220 -0.000860  0.010310
O1     2   0.263275  0.006343  0.091648 11.000000  0.018550  0.015860 =
           0.032040 -0.002200 -0.001070  0.009350
O2     2   0.502880 -0.126059  0.083451 11.000000  0.016180  0.014220 =
           0.038390  0.001690  0.001160  0.006580
HKLF 4
END
;
