# Supplementary material for: Crystal structure of the solid solution Ba8.35Pb0.65(B3O6)6
Source: Acta Crystallogr E Crystallogr Commun. 2017 Feb 14;73(Pt 3):349–53. doi: 10.1107/S2056989017001864 (PMC5347051; doi:10.1107/S2056989017001864)
Supplement: Supplementary file 2 [file e-73-00349-Isup2.hkl]

# 
# h,k,l, Fc-squared, Fo-squared, sigma(Fo-squared) and status flag 
# 
data_I
_shelx_title ' 1 in R-3' 
_shelx_refln_list_code          4 
_shelx_F_calc_maximum      470.61 
_exptl_crystal_F_000       908.00 
_reflns_d_resolution_high  0.7669 
 
loop_ 
 _symmetry_equiv_pos_as_xyz 
 'x, y, z' 
 '-y, x-y, z' 
 '-x+y, -x, z' 
 'x+2/3, y+1/3, z+1/3' 
 '-y+2/3, x-y+1/3, z+1/3' 
 '-x+y+2/3, -x+1/3, z+1/3' 
 'x+1/3, y+2/3, z+2/3' 
 '-y+1/3, x-y+2/3, z+2/3' 
 '-x+y+1/3, -x+2/3, z+2/3' 
 '-x, -y, -z' 
 'y, -x+y, -z' 
 'x-y, x, -z' 
 '-x+2/3, -y+1/3, -z+1/3' 
 'y+2/3, -x+y+1/3, -z+1/3' 
 'x-y+2/3, x+1/3, -z+1/3' 
 '-x+1/3, -y+2/3, -z+2/3' 
 'y+1/3, -x+y+2/3, -z+2/3' 
 'x-y+1/3, x+2/3, -z+2/3' 
 
_cell_length_a     7.2058 
_cell_length_b     7.2058 
_cell_length_c    18.6525 
_cell_angle_alpha  90.000 
_cell_angle_beta   90.000 
_cell_angle_gamma 120.000 
 
_shelx_F_squared_multiplier     1.000 
 
loop_ 
 _refln_index_h 
 _refln_index_k 
 _refln_index_l 
 _refln_F_squared_calc 
 _refln_F_squared_meas 
 _refln_F_squared_sigma 
 _refln_observed_status 
  -1   2   0   155888.56   147125.63   1624.20 o 
   0   3   0   135495.59   127302.85   1928.30 o 
  -2   4   0    79722.21    76705.02    864.69 o 
  -4   5   0    83189.16    79167.75   1009.18 o 
  -1   5   0   132005.73   127128.52   1527.64 o 
  -3   6   0    61279.61    58623.43    799.31 o 
   0   6   0    56034.64    54917.97    843.97 o 
  -5   7   0    35604.38    35664.84    521.54 o 
  -2   7   0    50385.75    48567.61    791.61 o 
  -7   8   0    26572.55    26431.80   1031.17 o 
  -4   8   0    40893.98    39840.77    674.37 o 
  -1   8   0    29140.56    29348.95    604.88 o 
  -6   9   0    29124.70    30369.01    731.13 o 
  -3   9   0    18008.21    17152.35    406.16 o 
  -1   1   1    35203.91    36730.54    543.18 o 
  -3   2   1    44809.82    45125.84    512.57 o 
   0   2   1    52355.33    51612.99    789.77 o 
  -5   3   1    22045.62    21675.15    410.51 o 
  -2   3   1    63217.95    61693.06    697.30 o 
   1   3   1    60627.86    62324.61    764.33 o 
  -7   4   1    16576.65    16203.23    311.00 o 
  -4   4   1    38021.27    37297.66    442.23 o 
  -1   4   1    37534.18    38178.04    389.96 o 
   2   4   1    20916.51    20142.21    288.32 o 
  -9   5   1     9849.96    10282.81    247.92 o 
  -6   5   1     3298.07     3363.14    104.26 o 
  -3   5   1    18823.51    18851.30    241.76 o 
   0   5   1    11561.42    11364.62    181.86 o 
   3   5   1    13155.29    13398.70    280.51 o 
  -8   6   1    11068.32    11274.41    288.30 o 
  -5   6   1    19486.44    18783.02    272.07 o 
  -2   6   1     9033.80     9045.63    193.87 o 
   1   6   1    11164.55    11137.93    230.84 o 
  -7   7   1    15192.92    15600.32    354.95 o 
  -4   7   1    25980.84    25280.71    445.97 o 
  -1   7   1    11397.30    11354.68    277.31 o 
  -6   8   1     8669.90     8314.71    282.98 o 
  -3   8   1    12338.81    12451.15    270.80 o 
   0   8   1    13309.14    14046.28    609.78 o 
  -5   9   1     7199.35     7689.62    205.00 o 
   0   1   2      282.16      310.22     14.96 o 
  -2   2   2     7936.18     7366.01    172.66 o 
   1   2   2    39598.21    40412.78    577.44 o 
  -4   3   2     2113.46     2093.43     58.27 o 
  -1   3   2     1634.19     2028.67     45.38 o 
   2   3   2     2156.65     2417.63     64.15 o 
  -6   4   2     1648.01     1648.37     62.13 o 
  -3   4   2     3116.16     3000.68     60.36 o 
   0   4   2     1011.58      964.35     34.37 o 
   3   4   2     1451.01     1261.89     73.00 o 
  -8   5   2     1591.55     1633.33    105.40 o 
  -5   5   2      454.76      456.37     31.57 o 
  -2   5   2     5704.95     5408.21     96.01 o 
   1   5   2     5660.31     5559.85    114.40 o 
   4   5   2     1036.22      906.66     92.71 o 
  -7   6   2     2242.82     2240.53     93.03 o 
  -4   6   2     4992.10     4704.18    130.27 o 
  -1   6   2        0.11      138.90     28.26 o 
   2   6   2      984.67     1071.11     77.81 o 
  -6   7   2     1567.34     1559.19     85.16 o 
  -3   7   2     1489.56     1402.89     79.08 o 
   0   7   2     1587.28     1760.39    129.67 o 
  -8   8   2      761.57      749.80     98.01 o 
  -5   8   2     2051.56     2062.58    103.92 o 
  -2   8   2     2303.19     2289.22    106.53 o 
  -4   9   2     1234.12     1478.83     97.02 o 
   0   0   3     8387.93     9129.04    231.33 o 
   1   1   3    12134.23    12317.23    275.80 o 
  -1   2   3       62.28      348.39     29.79 o 
   2   2   3       24.69      196.92     14.91 o 
  -3   3   3     4857.42     4886.91     82.32 o 
   0   3   3     1427.04     1325.41     37.82 o 
   3   3   3      352.30      391.70     35.82 o 
  -5   4   3     2341.51     2161.74     59.64 o 
  -2   4   3     6084.50     6080.32     85.33 o 
   1   4   3     1618.05     1624.30     55.07 o 
   4   4   3     1153.52     1089.86     76.25 o 
  -7   5   3     2274.65     2152.90     98.53 o 
  -4   5   3     1588.79     1681.79     54.02 o 
  -1   5   3     1313.35     1378.83     57.09 o 
   2   5   3     2850.32     3085.53    131.81 o 
  -9   6   3        3.71       50.15     43.77 o 
  -6   6   3      622.93      630.05     51.65 o 
  -3   6   3     2553.43     2371.43     73.14 o 
   0   6   3     1358.90     1398.33     64.28 o 
   3   6   3      193.99      208.57     57.69 o 
  -8   7   3      788.21      818.46     81.15 o 
  -5   7   3       29.69      100.87     35.29 o 
  -2   7   3      131.73      152.91     35.54 o 
   1   7   3      392.64      320.07     50.60 o 
  -7   8   3     1061.97     1124.52    151.43 o 
  -4   8   3      823.46      772.59     65.98 o 
  -1   8   3      653.08      693.76     90.83 o 
  -6   9   3     1104.42     1034.14     93.67 o 
  -3   9   3     1832.74     1859.95    110.51 o 
  -1   1   4    41495.33    42603.66    527.91 o 
  -3   2   4    44862.89    46280.57    690.49 o 
   0   2   4    69849.14    70989.76    876.40 o 
  -5   3   4    38239.71    37886.02    545.55 o 
  -2   3   4   114169.02   118164.87   1572.77 o 
   1   3   4    34775.14    34813.04    458.32 o 
  -7   4   4    15589.62    15505.12    271.94 o 
  -4   4   4    21784.64    21367.93    287.89 o 
  -1   4   4    31320.50    32011.25    357.85 o 
   2   4   4    30309.95    29600.02    454.42 o 
  -9   5   4     9897.99     9982.70    384.91 o 
  -6   5   4    12297.54    12267.33    245.58 o 
  -3   5   4    31666.63    32222.35    455.74 o 
   0   5   4    17418.36    16943.12    237.94 o 
   3   5   4    13778.21    13222.14    324.16 o 
  -8   6   4    14528.71    14154.85    341.42 o 
  -5   6   4    29570.27    28332.79    418.44 o 
  -2   6   4    21876.87    21694.60    388.13 o 
   1   6   4    15646.63    15489.97    300.19 o 
  -7   7   4    12090.80    12200.27    260.61 o 
  -4   7   4    15253.16    14778.29    334.88 o 
  -1   7   4    16347.37    16714.03    301.53 o 
  -6   8   4    11646.93    11755.43    296.14 o 
  -3   8   4    12953.81    13465.05    291.25 o 
   0   8   4     7292.62     7664.27    286.52 o 
  -5   9   4     9213.95     9109.39    265.22 o 
   0   1   5   221473.84   236043.48   3821.42 o 
  -2   2   5   151995.55   160650.33   2116.01 o 
   1   2   5   111975.72   111092.93   1982.67 o 
  -4   3   5    86684.45    86810.16   1050.39 o 
  -1   3   5   118913.59   121347.09   1625.83 o 
   2   3   5    84748.35    82829.24   1139.60 o 
  -6   4   5    80136.59    79882.22   1182.83 o 
  -3   4   5    65510.33    64462.73    861.51 o 
   0   4   5    69435.64    67807.57    801.58 o 
   3   4   5    30134.56    29528.34    463.46 o 
  -8   5   5    28662.26    28476.21    617.33 o 
  -5   5   5    80357.17    79959.96   1072.45 o 
  -2   5   5    89763.34    91831.23   1258.33 o 
   1   5   5    54476.65    54181.64    881.25 o 
   4   5   5    25162.78    25324.62    667.01 o 
  -7   6   5    41104.26    41432.32    692.26 o 
  -4   6   5    54373.09    53007.54    732.07 o 
  -1   6   5    85410.67    87820.79   1100.79 o 
   2   6   5    31414.76    32929.29    563.97 o 
  -6   7   5    38660.53    38217.20    560.48 o 
  -3   7   5    40355.91    39566.25    758.01 o 
   0   7   5    24972.98    25069.50    574.40 o 
  -5   8   5    27976.21    28156.39    579.57 o 
  -2   8   5    29078.80    28480.83    524.63 o 
  -4   9   5    21155.61    20541.40    475.80 o 
   0   0   6     4493.04     6194.38    220.98 o 
   1   1   6    54251.96    54798.45    748.69 o 
  -1   2   6    36455.56    37605.12    607.64 o 
   2   2   6    36933.96    36989.43    611.62 o 
  -3   3   6    23656.62    23709.98    375.84 o 
   0   3   6    24799.31    25002.44    342.19 o 
   3   3   6    13224.71    13318.02    237.29 o 
  -5   4   6     3509.28     3972.64    111.27 o 
  -2   4   6    37568.87    39676.58    563.06 o 
   1   4   6    15098.91    14498.00    259.16 o 
   4   4   6     5698.13     5361.39    218.78 o 
  -7   5   6     8505.21     8552.03    201.91 o 
  -4   5   6    14571.86    14560.12    235.16 o 
  -1   5   6     3135.97     3653.96    113.00 o 
   2   5   6    14878.90    13968.87    441.77 o 
  -6   6   6     7653.71     7509.06    179.63 o 
  -3   6   6    16499.54    16945.44    319.60 o 
   0   6   6     7970.74     8318.71    180.32 o 
  -8   7   6     5570.73     5605.92    190.45 o 
  -5   7   6    13500.44    13273.41    273.20 o 
  -2   7   6     6651.95     6346.77    415.58 o 
   1   7   6     6775.65     7130.41    192.07 o 
  -7   8   6     6832.18     6861.19    281.44 o 
  -4   8   6     5710.11     5700.80    191.23 o 
  -1   8   6     5868.25     5840.33    213.99 o 
  -1   1   7      996.95      967.82     41.03 o 
  -3   2   7     4728.98     4754.47     87.98 o 
   0   2   7     6676.97     6480.09    123.93 o 
  -5   3   7     3245.28     3165.63     86.66 o 
  -2   3   7    13398.67    13141.22    210.11 o 
   1   3   7    12902.40    12633.56    199.81 o 
  -7   4   7     2508.93     2471.48    100.93 o 
  -4   4   7     4815.37     4357.10    209.91 o 
  -1   4   7     4562.27     4551.15    148.77 o 
   2   4   7     3472.96     3156.11    101.65 o 
  -6   5   7      316.97      493.33     48.13 o 
  -3   5   7     1302.23     1403.67     67.52 o 
   0   5   7      377.25      410.04     50.85 o 
   3   5   7     2481.77     2721.60    188.35 o 
  -8   6   7     2358.81     2232.91    222.57 o 
  -5   6   7     4279.12     4242.30    106.49 o 
  -2   6   7      335.97      360.80     43.73 o 
   1   6   7     1391.52     1589.11     85.24 o 
  -7   7   7     3138.45     3273.08    120.70 o 
  -4   7   7     6267.27     6509.48    170.13 o 
  -1   7   7     1856.52     1916.97    161.93 o 
  -6   8   7     1183.24     1079.67     92.55 o 
  -3   8   7     2138.97     2024.91    127.15 o 
   0   1   8     4029.80     4251.33    127.63 o 
  -2   2   8      567.30      615.07     28.97 o 
   1   2   8     4038.56     4052.96    101.32 o 
  -4   3   8      761.18      793.15     44.73 o 
  -1   3   8     2530.47     2722.36     85.03 o 
   2   3   8     1036.92     1092.41     57.35 o 
  -6   4   8      793.68      715.77     58.82 o 
  -3   4   8      313.74      433.46     87.25 o 
   0   4   8      809.14      893.61     57.00 o 
   3   4   8      194.40      187.69     46.12 o 
  -8   5   8      123.06      112.59     40.17 o 
  -5   5   8     1769.04     1923.52     90.37 o 
  -2   5   8       56.85      140.87     38.77 o 
   1   5   8       29.92      167.63     37.54 o 
  -7   6   8       82.12       68.20     35.99 o 
  -4   6   8        8.81       92.66     30.07 o 
  -1   6   8     3835.08     3877.34    132.45 o 
   2   6   8      445.12      384.00     62.13 o 
  -6   7   8      305.15      342.99     60.16 o 
  -3   7   8      262.50      221.59     49.61 o 
   0   7   8       62.60      211.17     63.80 o 
  -5   8   8       33.73      -10.30     39.15 o 
  -2   8   8       23.07       85.96     54.51 o 
   0   0   9    81446.84    83536.01   1865.78 o 
   1   1   9    60765.01    62471.34    846.81 o 
  -1   2   9    33444.20    33894.67    572.80 o 
   2   2   9    25547.53    25071.24    465.85 o 
  -3   3   9    47646.87    47437.62    755.57 o 
   0   3   9    40305.38    41638.66    707.31 o 
   3   3   9    18198.23    17423.13    338.31 o 
  -5   4   9    30734.44    30761.92    528.97 o 
  -2   4   9    40892.45    40178.80    789.21 o 
   1   4   9    27288.19    28108.85    452.31 o 
   4   4   9    15054.92    15443.23    390.96 o 
  -7   5   9    18780.53    18000.89    358.82 o 
  -4   5   9    27612.51    26932.70    467.58 o 
  -1   5   9    27928.88    28518.96    521.68 o 
   2   5   9    19373.03    19671.55    373.02 o 
  -6   6   9    15515.61    15267.08    311.96 o 
  -3   6   9    25188.54    25229.74    455.82 o 
   0   6   9    17973.54    18284.21    478.75 o 
  -8   7   9    11034.06    11754.84    278.74 o 
  -5   7   9    11371.93    11674.49    260.10 o 
  -2   7   9    12121.69    12206.04    319.47 o 
   1   7   9     9701.01    10091.68    261.11 o 
  -7   8   9    11452.52    11519.03    331.60 o 
  -4   8   9    14045.55    14392.23    362.55 o 
  -1   8   9    10712.88    11183.10    327.46 o 
  -1   1  10   128591.98   128562.02   2012.35 o 
  -3   2  10    78514.36    77411.88   1266.62 o 
   0   2  10    80944.35    84143.41   1193.09 o 
  -5   3  10    48168.10    46659.83    765.55 o 
  -2   3  10    50497.62    49986.73    820.59 o 
   1   3  10    68406.34    69122.23   1134.84 o 
  -7   4  10    35393.93    32876.05   1156.08 o 
  -4   4  10    76355.30    76117.70   1184.91 o 
  -1   4  10    73510.47    71133.03   1346.04 o 
   2   4  10    35201.79    34378.36    545.18 o 
  -6   5  10    45074.03    44515.88    747.06 o 
  -3   5  10    49243.68    47590.34    932.96 o 
   0   5  10    53403.30    54076.71    927.49 o 
   3   5  10    23738.33    23016.49    531.81 o 
  -8   6  10    19450.85    19613.68    402.81 o 
  -5   6  10    30944.78    30437.52    464.02 o 
  -2   6  10    41608.27    42221.48    867.16 o 
   1   6  10    25987.08    27332.21    520.82 o 
  -7   7  10    25994.61    26667.05    605.22 o 
  -4   7  10    35393.13    36752.17    725.15 o 
  -1   7  10    26886.38    27070.80    596.38 o 
  -6   8  10    21469.99    22108.22    656.84 o 
  -3   8  10    24123.12    25211.59    640.24 o 
   0   1  11     9724.66     9927.02    174.08 o 
  -2   2  11    12148.64    12434.26    290.22 o 
   1   2  11    13407.92    13763.39    222.11 o 
  -4   3  11    12210.25    12314.61    256.47 o 
  -1   3  11    14590.98    14403.94    291.89 o 
   2   3  11     7712.27     7467.07    197.97 o 
  -6   4  11     2088.33     2165.51    104.84 o 
  -3   4  11    16549.95    15963.64    375.55 o 
   0   4  11    13193.86    13274.69    289.30 o 
   3   4  11     9084.45     9047.50    239.89 o 
  -8   5  11     4903.21     4976.21    247.19 o 
  -5   5  11     3631.01     3835.17    126.72 o 
  -2   5  11     4563.72     4617.78    173.31 o 
   1   5  11     4182.90     4528.92    155.49 o 
  -7   6  11     2981.00     2879.62    128.76 o 
  -4   6  11     7519.18     7712.19    240.93 o 
  -1   6  11     1275.77     1310.83    114.54 o 
   2   6  11     3105.58     2717.93    172.02 o 
  -6   7  11     4282.04     4239.66    182.26 o 
  -3   7  11     6103.45     6378.85    185.11 o 
   0   7  11     6064.58     6708.70    542.87 o 
  -5   8  11     4902.87     4964.99    190.93 o 
  -2   8  11     3231.48     3163.29    178.95 o 
   0   0  12     3033.67     3326.20    148.33 o 
   1   1  12    10072.65    10150.25    231.41 o 
  -1   2  12     3262.01     3297.43    112.96 o 
   2   2  12     7019.24     6800.37    207.71 o 
  -3   3  12     3527.89     3419.88    135.52 o 
   0   3  12     4189.43     4510.41    137.42 o 
   3   3  12     1856.98     1805.41    108.87 o 
  -5   4  12       42.84       41.22     33.87 o 
  -2   4  12     7052.49     6646.07    223.90 o 
   1   4  12     2549.22     2754.53    115.53 o 
   4   4  12     1081.31      956.92     94.94 o 
  -7   5  12     1709.39     1825.65    197.55 o 
  -4   5  12     2311.68     2173.92    162.70 o 
  -1   5  12        5.67       84.35     44.89 o 
   2   5  12     3794.49     4218.39    160.26 o 
  -6   6  12     1018.78     1137.63     88.05 o 
  -3   6  12     3784.26     3433.21    324.46 o 
   0   6  12     1200.14     1486.93    127.07 o 
  -5   7  12     2969.91     3201.83    129.49 o 
  -2   7  12      684.18      824.94     99.41 o 
  -4   8  12     1083.81     1150.97    106.54 o 
  -1   1  13      921.79      931.54     61.71 o 
  -3   2  13       12.30      224.65     75.63 o 
   0   2  13       64.44      148.49     30.82 o 
  -5   3  13       17.02       61.37     44.16 o 
  -2   3  13     1145.54     1287.81     99.69 o 
   1   3  13      815.39      861.96     71.17 o 
  -7   4  13        7.86      111.59     48.39 o 
  -4   4  13       27.60      122.35     43.02 o 
  -1   4  13       16.97       73.63     39.91 o 
   2   4  13       53.40       59.02     48.46 o 
  -6   5  13     2427.99     2611.78    153.07 o 
  -3   5  13      197.78      108.04     46.38 o 
   0   5  13      715.52      697.36     70.69 o 
  -5   6  13      242.68      309.07     62.36 o 
  -2   6  13      493.20      607.88     85.76 o 
   1   6  13       33.90      136.33     53.35 o 
  -4   7  13      414.14      516.49     64.73 o 
  -1   7  13        7.03       49.18     74.68 o 
   0   1  14    43352.61    44377.83    992.01 o 
  -2   2  14    33524.66    31162.40    569.80 o 
   1   2  14    17401.00    19486.24    387.44 o 
  -4   3  14    25605.51    23701.71    573.81 o 
  -1   3  14    34939.62    34850.57   1038.01 o 
   2   3  14    24108.42    24871.15    664.59 o 
  -6   4  14    19545.36    18291.88   1917.72 o 
  -3   4  14    22555.76    20926.79    490.66 o 
   0   4  14    22750.88    23612.35    465.06 o 
   3   4  14    11738.47    11585.08    421.73 o 
  -5   5  14    22793.54    22210.90    527.58 o 
  -2   5  14    20199.75    20353.87    495.40 o 
   1   5  14    12382.35    13553.11    380.57 o 
  -7   6  14    10680.30    11055.08    282.75 o 
  -4   6  14    14565.04    15004.28    402.06 o 
  -1   6  14    25093.09    25875.56    834.39 o 
  -6   7  14    11874.87    12481.18    371.99 o 
  -3   7  14    12689.13    12935.77    380.50 o 
   0   0  15    39586.76    41700.41   1120.79 o 
   1   1  15    46550.03    47218.86    724.43 o 
  -1   2  15    59394.30    58068.48    991.93 o 
   2   2  15    43294.91    43187.00    901.40 o 
  -3   3  15    36910.14    33886.12    622.79 o 
   0   3  15    38537.79    39269.49    700.51 o 
   3   3  15    28215.13    28372.17    889.69 o 
  -5   4  15    25603.36    24505.44    562.59 o 
  -2   4  15    37538.34    35649.58    765.27 o 
   1   4  15    28813.21    29799.28    674.22 o 
  -7   5  15    17322.44    16269.17    823.40 o 
  -4   5  15    28141.64    27254.92    755.87 o 
  -1   5  15    26951.47    27978.20    643.19 o 
   2   5  15    17689.75    18826.68    498.31 o 
  -6   6  15    21600.93    21761.07    548.16 o 
  -3   6  15    23532.95    23151.16    595.99 o 
   0   6  15    19753.54    20755.91    669.04 o 
  -5   7  15    21977.10    22488.57    565.16 o 
  -2   7  15    21706.65    21163.58    550.50 o 
  -1   1  16     3003.84     3160.55    103.32 o 
  -3   2  16     5827.41     5910.64    212.10 o 
   0   2  16     6557.24     6674.57    165.91 o 
  -5   3  16     3806.71     3916.32    224.29 o 
  -2   3  16     7536.90     6987.28    224.34 o 
   1   3  16     3597.03     3939.20    173.81 o 
  -7   4  16     1492.50     1613.41    265.10 o 
  -4   4  16     1336.69     1141.70    106.50 o 
  -1   4  16     2592.54     2842.93    152.00 o 
   2   4  16     3325.62     3507.42    267.15 o 
  -6   5  16     1824.58     1749.82    184.59 o 
  -3   5  16     4457.03     4106.47    334.75 o 
   0   5  16     1686.87     1673.84    152.25 o 
  -5   6  16     3459.63     3258.63    190.56 o 
  -2   6  16     2553.51     2470.43    170.50 o 
  -4   7  16     1606.11     1678.01    147.98 o 
   0   1  17     1186.47     1260.80     74.24 o 
  -2   2  17     1762.85     1607.89    115.96 o 
   1   2  17     2345.91     2558.50    155.23 o 
  -4   3  17     2288.29     2168.87    149.13 o 
  -1   3  17     2758.65     2768.82    123.59 o 
   2   3  17     1756.19     1871.65    142.86 o 
  -6   4  17      166.66      188.36     69.13 o 
  -3   4  17     2815.90     2679.86    135.55 o 
   0   4  17     2569.39     2643.73    194.14 o 
  -5   5  17      506.86      426.36     79.39 o 
  -2   5  17      456.51      558.31     88.03 o 
   1   5  17      475.95      462.31    175.63 o 
  -4   6  17     1817.92     1667.15    146.67 o 
  -1   6  17      147.80      276.52     73.92 o 
   0   0  18     1502.30     1335.45    119.90 o 
   1   1  18     1347.86     1300.03    108.96 o 
  -1   2  18       54.17      156.19     41.02 o 
   2   2  18      869.93      790.40     95.18 o 
  -3   3  18      282.75      418.34     61.28 o 
   0   3  18      500.56      494.00     76.58 o 
   3   3  18       46.73      122.29    113.43 o 
  -5   4  18      198.83      268.62     70.95 o 
  -2   4  18      743.81      744.04     79.59 o 
   1   4  18      182.09      167.22     60.32 o 
  -4   5  18      145.15      132.88     65.77 o 
  -1   5  18      303.02      294.39     73.64 o 
  -3   6  18      504.76      517.11     93.14 o 
  -1   1  19    27046.80    26851.31    512.13 o 
  -3   2  19    17491.19    17091.87    901.55 o 
   0   2  19    17827.80    17449.76    436.05 o 
  -5   3  19    12538.26    12471.04    495.89 o 
  -2   3  19    12694.63    12796.57    307.41 o 
   1   3  19    11887.78    12138.66    357.82 o 
  -4   4  19    16214.05    15147.70    493.10 o 
  -1   4  19    16382.70    15833.32    423.25 o 
  -3   5  19    14566.40    13778.54    343.25 o 
   0   5  19    15455.72    15371.70    536.04 o 
   0   1  20    20938.98    22838.96    650.73 o 
  -2   2  20    21725.46    21855.25    647.97 o 
   1   2  20    25701.57    24689.62   1011.11 o 
  -4   3  20    17470.58    16944.89    456.08 o 
  -1   3  20    19041.04    18351.25    567.14 o 
   2   3  20    13781.32    14440.46    420.50 o 
  -3   4  20    19651.09    18638.98    417.24 o 
   0   4  20    17003.69    17848.55    581.45 o 
  -2   5  20    14770.51    13949.37    407.14 o 
   0   0  21     4122.59     4009.65    293.04 o 
   1   1  21     1684.82     1717.92    127.93 o 
  -1   2  21      875.56      852.43     92.38 o 
   2   2  21      899.27      800.75    101.54 o 
  -3   3  21     1709.08     1805.83    138.81 o 
   0   3  21     1813.09     1910.66    175.57 o 
  -2   4  21      981.02      973.44    104.62 o 
  -1   1  22      413.36      530.15     95.35 o 
  -3   2  22     1289.85     1307.04    121.00 o 
   0   2  22     1211.14     1280.14    138.29 o 
  -2   3  22      913.77     1088.21    109.09 o 
   0   1  23      274.18      244.25    115.06 o 
  -2   2  23      412.93      521.15     82.73 o 
   1   2  23      652.34      490.66     99.44 o 
  -1   3  23      716.20      902.93    126.28 o 
                                                 
