# Supplementary material for: Crystal structure of the solid solution Ba8.35Pb0.65(B3O6)6
Source: Acta Crystallogr E Crystallogr Commun. 2017 Feb 14;73(Pt 3):349–53. doi: 10.1107/S2056989017001864 (PMC5347051; doi:10.1107/S2056989017001864)
Supplement: Supplementary file 3 [file e-73-00349-sup3.txt]

 
data_1 
 
_audit_creation_method            SHELXL-97 
_chemical_name_systematic 
; 
 ? 
; 
_chemical_name_common             ? 
_chemical_melting_point           ? 
_chemical_formula_moiety          ? 
_chemical_formula_sum 
 'B18 Ba8.35 O36 Pb0.65' 
_chemical_formula_weight          2051.83 
 
loop_ 
 _atom_type_symbol 
 _atom_type_description 
 _atom_type_scat_dispersion_real 
 _atom_type_scat_dispersion_imag 
 _atom_type_scat_source 
 'B'  'B'   0.0013   0.0007 
 'International Tables Vol C Tables 4.2.6.8 and 6.1.1.4' 
 'O'  'O'   0.0106   0.0060 
 'International Tables Vol C Tables 4.2.6.8 and 6.1.1.4' 
 'Ba'  'Ba'  -0.3244   2.2819 
 'International Tables Vol C Tables 4.2.6.8 and 6.1.1.4' 
 'Pb'  'Pb'  -3.3944  10.1111 
 'International Tables Vol C Tables 4.2.6.8 and 6.1.1.4' 
 
_symmetry_cell_setting            trigonal 
_symmetry_space_group_name_H-M    'R-3   '
 
loop_ 
 _symmetry_equiv_pos_as_xyz 
 'x, y, z' 
 '-y, x-y, z' 
 '-x+y, -x, z' 
 'x+2/3, y+1/3, z+1/3' 
 '-y+2/3, x-y+1/3, z+1/3' 
 '-x+y+2/3, -x+1/3, z+1/3' 
 'x+1/3, y+2/3, z+2/3' 
 '-y+1/3, x-y+2/3, z+2/3' 
 '-x+y+1/3, -x+2/3, z+2/3' 
 '-x, -y, -z' 
 'y, -x+y, -z' 
 'x-y, x, -z' 
 '-x+2/3, -y+1/3, -z+1/3' 
 'y+2/3, -x+y+1/3, -z+1/3' 
 'x-y+2/3, x+1/3, -z+1/3' 
 '-x+1/3, -y+2/3, -z+2/3' 
 'y+1/3, -x+y+2/3, -z+2/3' 
 'x-y+1/3, x+2/3, -z+2/3' 
 
_cell_length_a                    7.206(2) 
_cell_length_b                    7.206(2) 
_cell_length_c                    18.653(11) 
_cell_angle_alpha                 90.00 
_cell_angle_beta                  90.00 
_cell_angle_gamma                 120.00 
_cell_volume                      838.7(6) 
_cell_formula_units_Z             1 
_cell_measurement_temperature     296(2) 
_cell_measurement_reflns_used     1161 
_cell_measurement_theta_min       3.28 
_cell_measurement_theta_max       27.57 
 
_exptl_crystal_description        block 
_exptl_crystal_colour             none 
_exptl_crystal_size_max           0.16 
_exptl_crystal_size_mid           0.08 
_exptl_crystal_size_min           0.02 
_exptl_crystal_density_meas       ? 
_exptl_crystal_density_diffrn     4.062 
_exptl_crystal_density_method     'not measured' 
_exptl_crystal_F_000              908 
_exptl_absorpt_coefficient_mu     12.999 
_exptl_absorpt_correction_type    'numerical' 
_exptl_absorpt_correction_T_min   0.1410 
_exptl_absorpt_correction_T_max   0.5474 
_exptl_absorpt_process_details    'face indexed' 
 
_exptl_special_details 
; 
 ? 
; 
 
_diffrn_ambient_temperature       296(2) 
_diffrn_radiation_wavelength      0.71073 
_diffrn_radiation_type            MoK\a 
_diffrn_radiation_source          'fine-focus sealed tube' 
_diffrn_radiation_monochromator   graphite 
_diffrn_measurement_device_type   'CCD area detector' 
_diffrn_measurement_method        'phi and omega scans' 
_diffrn_detector_area_resol_mean  ? 
_diffrn_standards_number          ? 
_diffrn_standards_interval_count  ? 
_diffrn_standards_interval_time   ? 
_diffrn_standards_decay_%         ? 
_diffrn_reflns_number             1745 
_diffrn_reflns_av_R_equivalents   0.0244 
_diffrn_reflns_av_sigmaI/netI     0.0205 
_diffrn_reflns_limit_h_min        -8 
_diffrn_reflns_limit_h_max        9 
_diffrn_reflns_limit_k_min        -9 
_diffrn_reflns_limit_k_max        9 
_diffrn_reflns_limit_l_min        -14 
_diffrn_reflns_limit_l_max        23 
_diffrn_reflns_theta_min          3.28 
_diffrn_reflns_theta_max          27.60 
_reflns_number_total              441 
_reflns_number_gt                 430 
_reflns_threshold_expression      >2sigma(I) 
 
_computing_data_collection        'Bruker SMART' 
_computing_cell_refinement        'Bruker SMART' 
_computing_data_reduction         'Bruker SAINT' 
_computing_structure_solution     'SHELXS-97 (Sheldrick, 1990)' 
_computing_structure_refinement   'SHELXL-97 (Sheldrick, 1997)' 
_computing_molecular_graphics     'Diamond 3' 
_computing_publication_material   'Bruker SHELXTL' 
 
_refine_special_details 
; 
 Refinement of F^2^ against ALL reflections.  The weighted R-factor wR and 
 goodness of fit S are based on F^2^, conventional R-factors R are based 
 on F, with F set to zero for negative F^2^. The threshold expression of 
 F^2^ > 2sigma(F^2^) is used only for calculating R-factors(gt) etc. and is 
 not relevant to the choice of reflections for refinement.  R-factors based 
 on F^2^ are statistically about twice as large as those based on F, and R- 
 factors based on ALL data will be even larger. 
; 
 
_refine_ls_structure_factor_coef  Fsqd  
_refine_ls_matrix_type            full 
_refine_ls_weighting_scheme       calc  
_refine_ls_weighting_details 
 'calc w=1/[\s^2^(Fo^2^)+(0.0178P)^2^+5.8520P] where P=(Fo^2^+2Fc^2^)/3' 
_atom_sites_solution_primary      direct 
_atom_sites_solution_secondary    difmap 
_atom_sites_solution_hydrogens    ?
_refine_ls_hydrogen_treatment     ?
_refine_ls_extinction_method      SHELXL 
_refine_ls_extinction_coef        0.00125(17) 
_refine_ls_extinction_expression 
 'Fc^*^=kFc[1+0.001xFc^2^\l^3^/sin(2\q)]^-1/4^' 
_refine_ls_number_reflns          441 
_refine_ls_number_parameters      35 
_refine_ls_number_restraints      0 
_refine_ls_R_factor_all           0.0199 
_refine_ls_R_factor_gt            0.0190 
_refine_ls_wR_factor_ref          0.0475 
_refine_ls_wR_factor_gt           0.0471 
_refine_ls_goodness_of_fit_ref    1.230 
_refine_ls_restrained_S_all       1.230 
_refine_ls_shift/su_max           0.000 
_refine_ls_shift/su_mean          0.000 
 
loop_ 
 _atom_site_label 
 _atom_site_type_symbol 
 _atom_site_fract_x 
 _atom_site_fract_y 
 _atom_site_fract_z 
 _atom_site_U_iso_or_equiv 
 _atom_site_adp_type 
 _atom_site_occupancy 
 _atom_site_symmetry_multiplicity 
 _atom_site_calc_flag 
 _atom_site_refinement_flags 
 _atom_site_disorder_assembly 
 _atom_site_disorder_group 
Pb1 Pb 0.0000 0.0000 0.0000 0.0147(2) Uani 0.216(7) 6 d SP . . 
Ba1 Ba 0.0000 0.0000 0.0000 0.0147(2) Uani 0.784(7) 6 d SP . . 
Ba2 Ba 0.6667 0.3333 0.12947(2) 0.01537(18) Uani 1 3 d S . . 
B B 0.2953(7) -0.1579(7) 0.0864(3) 0.0175(9) Uani 1 1 d . . . 
O1 O 0.2633(5) 0.0063(4) 0.09165(18) 0.0218(6) Uani 1 1 d . . . 
O2 O 0.5029(5) -0.1261(5) 0.08345(18) 0.0234(7) Uani 1 1 d . . . 
 
loop_ 
 _atom_site_aniso_label 
 _atom_site_aniso_U_11 
 _atom_site_aniso_U_22 
 _atom_site_aniso_U_33 
 _atom_site_aniso_U_23 
 _atom_site_aniso_U_13 
 _atom_site_aniso_U_12 
Pb1 0.0136(2) 0.0136(2) 0.0169(3) 0.000 0.000 0.00680(12) 
Ba1 0.0136(2) 0.0136(2) 0.0169(3) 0.000 0.000 0.00680(12) 
Ba2 0.01176(19) 0.01176(19) 0.0226(3) 0.000 0.000 0.00588(9) 
B 0.019(2) 0.017(2) 0.018(2) -0.0002(17) -0.0009(18) 0.0103(18) 
O1 0.0185(14) 0.0159(13) 0.0320(17) -0.0022(12) -0.0011(12) 0.0093(12) 
O2 0.0162(14) 0.0142(13) 0.0384(18) 0.0017(13) 0.0012(13) 0.0066(11) 
 
_geom_special_details 
; 
 All esds (except the esd in the dihedral angle between two l.s. planes) 
 are estimated using the full covariance matrix.  The cell esds are taken 
 into account individually in the estimation of esds in distances, angles 
 and torsion angles; correlations between esds in cell parameters are only 
 used when they are defined by crystal symmetry.  An approximate (isotropic) 
 treatment of cell esds is used for estimating esds involving l.s. planes. 
; 
 
loop_ 
 _geom_bond_atom_site_label_1 
 _geom_bond_atom_site_label_2 
 _geom_bond_distance 
 _geom_bond_site_symmetry_2 
 _geom_bond_publ_flag 
Pb1 O1 2.537(3) 10 ? 
Pb1 O1 2.537(3) 2 ? 
Pb1 O1 2.537(3) . ? 
Pb1 O1 2.537(3) 11 ? 
Pb1 O1 2.537(3) 12 ? 
Pb1 O1 2.537(3) 3 ? 
Pb1 Ba2 3.803(2) 7_444 ? 
Pb1 Ba2 3.803(2) 13 ? 
Ba2 O1 2.766(3) 2_655 ? 
Ba2 O1 2.766(3) . ? 
Ba2 O1 2.766(3) 3_665 ? 
Ba2 O1 2.810(3) 14 ? 
Ba2 O1 2.810(3) 15 ? 
Ba2 O1 2.810(3) 13 ? 
Ba2 O2 3.030(3) . ? 
Ba2 O2 3.030(3) 2_655 ? 
Ba2 O2 3.030(3) 3_665 ? 
Ba2 B 3.296(5) 2_655 ? 
Ba2 B 3.296(5) 3_665 ? 
Ba2 Pb1 3.803(2) 4 ? 
B O1 1.318(5) . ? 
B O2 1.397(5) . ? 
B O2 1.406(5) 2_545 ? 
O1 Ba2 2.810(3) 13 ? 
O2 B 1.406(5) 3_655 ? 
 
loop_ 
 _geom_angle_atom_site_label_1 
 _geom_angle_atom_site_label_2 
 _geom_angle_atom_site_label_3 
 _geom_angle 
 _geom_angle_site_symmetry_1 
 _geom_angle_site_symmetry_3 
 _geom_angle_publ_flag 
O1 Pb1 O1 100.43(11) 10 2 ? 
O1 Pb1 O1 180.00(17) 10 . ? 
O1 Pb1 O1 79.57(11) 2 . ? 
O1 Pb1 O1 79.57(11) 10 11 ? 
O1 Pb1 O1 180.00(11) 2 11 ? 
O1 Pb1 O1 100.43(11) . 11 ? 
O1 Pb1 O1 79.57(11) 10 12 ? 
O1 Pb1 O1 100.43(11) 2 12 ? 
O1 Pb1 O1 100.43(11) . 12 ? 
O1 Pb1 O1 79.57(11) 11 12 ? 
O1 Pb1 O1 100.43(11) 10 3 ? 
O1 Pb1 O1 79.57(11) 2 3 ? 
O1 Pb1 O1 79.57(11) . 3 ? 
O1 Pb1 O1 100.43(11) 11 3 ? 
O1 Pb1 O1 180.00(17) 12 3 ? 
O1 Pb1 Ba2 47.64(7) 10 7_444 ? 
O1 Pb1 Ba2 132.36(7) 2 7_444 ? 
O1 Pb1 Ba2 132.36(7) . 7_444 ? 
O1 Pb1 Ba2 47.64(7) 11 7_444 ? 
O1 Pb1 Ba2 47.64(7) 12 7_444 ? 
O1 Pb1 Ba2 132.36(7) 3 7_444 ? 
O1 Pb1 Ba2 132.36(7) 10 13 ? 
O1 Pb1 Ba2 47.64(7) 2 13 ? 
O1 Pb1 Ba2 47.64(7) . 13 ? 
O1 Pb1 Ba2 132.36(7) 11 13 ? 
O1 Pb1 Ba2 132.36(7) 12 13 ? 
O1 Pb1 Ba2 47.64(7) 3 13 ? 
Ba2 Pb1 Ba2 180.0 7_444 13 ? 
O1 Ba2 O1 113.73(6) 2_655 . ? 
O1 Ba2 O1 113.73(6) 2_655 3_665 ? 
O1 Ba2 O1 113.73(6) . 3_665 ? 
O1 Ba2 O1 76.27(10) 2_655 14 ? 
O1 Ba2 O1 89.15(12) . 14 ? 
O1 Ba2 O1 145.30(7) 3_665 14 ? 
O1 Ba2 O1 89.15(12) 2_655 15 ? 
O1 Ba2 O1 145.30(7) . 15 ? 
O1 Ba2 O1 76.27(10) 3_665 15 ? 
O1 Ba2 O1 70.59(10) 14 15 ? 
O1 Ba2 O1 145.31(7) 2_655 13 ? 
O1 Ba2 O1 76.27(10) . 13 ? 
O1 Ba2 O1 89.15(12) 3_665 13 ? 
O1 Ba2 O1 70.59(10) 14 13 ? 
O1 Ba2 O1 70.59(10) 15 13 ? 
O1 Ba2 O2 67.39(8) 2_655 . ? 
O1 Ba2 O2 47.75(8) . . ? 
O1 Ba2 O2 147.14(9) 3_665 . ? 
O1 Ba2 O2 67.48(9) 14 . ? 
O1 Ba2 O2 135.55(8) 15 . ? 
O1 Ba2 O2 107.59(8) 13 . ? 
O1 Ba2 O2 47.75(8) 2_655 2_655 ? 
O1 Ba2 O2 147.14(9) . 2_655 ? 
O1 Ba2 O2 67.39(8) 3_665 2_655 ? 
O1 Ba2 O2 107.59(8) 14 2_655 ? 
O1 Ba2 O2 67.48(9) 15 2_655 ? 
O1 Ba2 O2 135.55(8) 13 2_655 ? 
O2 Ba2 O2 112.31(6) . 2_655 ? 
O1 Ba2 O2 147.14(9) 2_655 3_665 ? 
O1 Ba2 O2 67.39(8) . 3_665 ? 
O1 Ba2 O2 47.75(8) 3_665 3_665 ? 
O1 Ba2 O2 135.55(8) 14 3_665 ? 
O1 Ba2 O2 107.59(8) 15 3_665 ? 
O1 Ba2 O2 67.48(9) 13 3_665 ? 
O2 Ba2 O2 112.31(6) . 3_665 ? 
O2 Ba2 O2 112.31(6) 2_655 3_665 ? 
O1 Ba2 B 23.05(10) 2_655 2_655 ? 
O1 Ba2 B 134.00(10) . 2_655 ? 
O1 Ba2 B 92.24(10) 3_665 2_655 ? 
O1 Ba2 B 89.14(10) 14 2_655 ? 
O1 Ba2 B 75.27(10) 15 2_655 ? 
O1 Ba2 B 144.45(11) 13 2_655 ? 
O2 Ba2 B 89.88(9) . 2_655 ? 
O2 Ba2 B 25.06(9) 2_655 2_655 ? 
O2 Ba2 B 134.51(10) 3_665 2_655 ? 
O1 Ba2 B 134.00(10) 2_655 3_665 ? 
O1 Ba2 B 92.24(10) . 3_665 ? 
O1 Ba2 B 23.05(10) 3_665 3_665 ? 
O1 Ba2 B 144.45(11) 14 3_665 ? 
O1 Ba2 B 89.14(10) 15 3_665 ? 
O1 Ba2 B 75.27(10) 13 3_665 ? 
O2 Ba2 B 134.51(10) . 3_665 ? 
O2 Ba2 B 89.88(10) 2_655 3_665 ? 
O2 Ba2 B 25.06(9) 3_665 3_665 ? 
B Ba2 B 114.27(7) 2_655 3_665 ? 
O1 Ba2 Pb1 104.78(7) 2_655 4 ? 
O1 Ba2 Pb1 104.78(7) . 4 ? 
O1 Ba2 Pb1 104.78(7) 3_665 4 ? 
O1 Ba2 Pb1 41.85(7) 14 4 ? 
O1 Ba2 Pb1 41.85(7) 15 4 ? 
O1 Ba2 Pb1 41.85(7) 13 4 ? 
O2 Ba2 Pb1 106.46(7) . 4 ? 
O2 Ba2 Pb1 106.46(7) 2_655 4 ? 
O2 Ba2 Pb1 106.46(7) 3_665 4 ? 
B Ba2 Pb1 104.10(8) 2_655 4 ? 
B Ba2 Pb1 104.10(8) 3_665 4 ? 
O1 B O2 120.6(4) . . ? 
O1 B O2 122.6(4) . 2_545 ? 
O2 B O2 116.8(4) . 2_545 ? 
B O1 Pb1 113.5(3) . . ? 
B O1 Ba2 101.7(3) . . ? 
Pb1 O1 Ba2 130.17(12) . . ? 
B O1 Ba2 117.4(3) . 13 ? 
Pb1 O1 Ba2 90.51(10) . 13 ? 
Ba2 O1 Ba2 103.73(10) . 13 ? 
B O2 B 122.9(4) . 3_655 ? 
B O2 Ba2 88.2(2) . . ? 
B O2 Ba2 143.4(3) 3_655 . ? 
 
_diffrn_measured_fraction_theta_max    0.998 
_diffrn_reflns_theta_full              27.60 
_diffrn_measured_fraction_theta_full   0.998 
_refine_diff_density_max    0.635 
_refine_diff_density_min   -0.736 
_refine_diff_density_rms    0.154 
